# Supplementary material for: Amelioration of Post-traumatic Osteoarthritis by Iontophoretic Liposomal Strontium Ranelate Collaborated with Low-Intensity Pulsed Ultrasound in Rats
Source: Int J Mol Sci. 2025 Sep 10;26(18):8815. doi: 10.3390/ijms26188815 (PMC12470037; doi:10.3390/ijms26188815)
Supplement: Supplementary file 1 [file ijms-26-08815-s001.zip]

Archive with 1 entries (1 files):
- ijms-3812979-supplementary.pdf
